# Supplementary material for: Multicomponent Nutritional Approach (NutrirCom) and Its Effects on Anthropometric, Metabolic, and Psychoemotional Outcomes in Women with Obesity: A Three-Arm Randomized Clinical Trial
Source: Nutrients. 2026 Jan 27;18(3):414. doi: 10.3390/nu18030414 (PMC12899254; doi:10.3390/nu18030414)
Supplement: Supplementary file 1 [file nutrients-18-00414-s001.zip]

Archive with 1 entries (1 files):
- nutrients-4024156-supplementary.pdf
